# Supplementary material for: Stoichiometry and Morphology Analysis of Thermally Deposited V2O5−x Thin Films for Si/V2O5−x Heterojunction Solar Cell Applications
Source: Materials (Basel). 2022 Jul 29;15(15):5243. doi: 10.3390/ma15155243 (PMC9369836; doi:10.3390/ma15155243)
Supplement: Supplementary file 1 [file materials-15-05243-s001.zip]

Archive with 1 entries (1 files):
- materials-1829685-supplementary.pdf
